# Supplementary material for: The Injection Molding of Biodegradable Polydioxanone—A Study of the Dependence of the Structural and Mechanical Properties on Thermal Processing Conditions
Source: Polymers (Basel). 2022 Dec 16;14(24):5528. doi: 10.3390/polym14245528 (PMC9781196; doi:10.3390/polym14245528)
Supplement: Supplementary file 1 [file polymers-14-05528-s001.zip]

Archive with 1 entries (1 files):
- polymers-2069576-supplementary.pdf
